# Supplementary material for: Novel Unsymmetric 3,5-Bis(benzylidene)-4-piperidones That Display Tumor-Selective Toxicity
Source: Molecules. 2022 Oct 9;27(19):6718. doi: 10.3390/molecules27196718 (PMC9572513; doi:10.3390/molecules27196718)
Supplement: Supplementary file 1 [file molecules-27-06718-s001.zip]

Archive with 1 entries (1 files):
- molecules-1903800-supplementary.pdf
